# Supplementary material for: Ten years of experience with endometrial cancer treatment in a single Brazilian institution: Patient characteristics and outcomes
Source: PLoS One. 2020 Mar 5;15(3):e0229543. doi: 10.1371/journal.pone.0229543 (PMC7058346; doi:10.1371/journal.pone.0229543)
Supplement: S1 File — (XLSX) [file pone.0229543.s001.xlsx]

## Sheet: Plan1
idnum	GRADE	MYOMETRIAL_INVASION	LVI	SIZE_CM	PELVIC_LYMPHONODE	PELVIC_LYMPHONODE_COMPROMISE	PARAORTIC_LYMPHNODE	PARAORTIC_LYMPHNODE_COMPROMISE	STAGE	CA125	SURGERY_LENGHT	Karnofsky	status_vital	OS_MONTHS
1	1	0	0	3.5	8	0	1	0	1				0	48
2	1	0	0	2	12	99	0		1	27.4		90	0	101.39
3	1	0	0	1.5	9	0	4	0	1	9			0	60.52
4	1	0	0	4	10	0	0	0	1		215		1	34.86
5	1	0	0	0.4	19	0	5	0	1	18.7	240		0	22.54
6	1	1	0	5	7	0	2	0	3		235		0	97.51
7	1	1	0		6	0	3	0	1		270	100	0	88.77
8	1	0	0	3.5	14	0	0	0	1	12.1	180	80	0	103.06
9	2	0	1	4.2	11	0	0		1		120	90	0	95.47
10	1	1	1	6	11	1	5	1	3	39.9	250	90	0	76.62
11	1	1	1	4	0	0	2	0	2	20.5	254	90	1	102.47
12	2	0	1	4	0	99	0	0	1		115	90	1	16.2
13	1	1	1	5.5	6	1	0	0	3	96.2	195	90	1	25.33
14	2	0	99		0	99	0	0	4	63.2	80	90	1	15.38
15	2	1	1	6	25	0	6	0	4	7.6	340	90	1	34.4
16	1	0	1	1.8	8	0	5	0	1		295		0	11.17
17	1	0	0	4.5	0	99	0	0	1		215		0	96.1
18	1	0	0	3	0	99	0	0	1	22.1	145	80	0	36.34
19	1	0	0	2.8	12	0	7	0	1	47.1	355		0	100.73
20	1	0	0	1.5	9	0	0	0	1		180	100	0	55.95
21	1	1	1	9.5	2	1	0	0	3		205	100	0	71.82
22	1	0	0	2.5	8	0	10	0	1	15.3	273	100	0	56.11
23	1	0	0	2	6	0	5	0	1	12.8	240	90	0	71.62
24	1	1	0	4.5	9	0	0	0	1	114.4	170	100	0	64.66
25	2	1	1	3	9	0	4	0	3		365	80	1	39.49
26	1	1	1		7	1	10	0	3		205		0	70.64
27	1	0	1	1.2	13	0	0	0	1	12.8	225	100	0	68.96
28	2	1	1	6.2	0	99	0	0	3		155	30	1	10.84
29	1	1	0	4.2	35	0	0	0	1	26.1	105	100	0	65.97
30	1	1	0	7	22	1	1	0	3	126.5	160	90	0	49.51
31	2	1	0	4.5	20	0	9	0	1	29.4	170	100	0	68.53
32	1	0	0	0.1	10	0	0	0	1	16.7	170	100	1	54.28
33	1	1	0	3.1	10	0	0	0	1	13.3	170	70	1	42.18
34	1	0	0	3.5	5	0	0	0	1	18.6	150	80	0	53.98
35	1	0	0	0.6	10	0	0	0	1	18.7	215	100	0	1.45
36	1	1	0	1.7	9	1	0	0	3	21.9	195	100	0	67.48
37	2	0	99	1.2	10	0	3	0	1	24.6	239	100	0	76.58
38	2	1	1	8.4	0	99	0	0	2	270.6	70		0	31.24
39	1	1	0	2.3	19	0	5	0	3	15.6	225	100	0	65.77
40	1	0	0	1.5	4	0	0	0	1	6.2	145		0	54.24
41	2	1	1	0	0	99	0	0	1		140	100	1	7.16
42	1	0	0	2.4	0	99	0	0	1	17.9	100	100	0	61.17
43	1	0	0		3	0	7	0	1	29.4	300	100	0	66.99
44	1	0	0		0	99	0		1	14.6	285	100	0	67.15
45	1	0	0		13	0	0	0	1	10.1	240	100	0	56.02
46	1	0	0	2.7	12	0	6	0	1		300	100	0	70.24
47	1	0	0		4	0	0	0	1		180		0	63.97
48	1	0	99	0	0	99	0		1	615.6	145	100	0	59.96
49	2	0	1	1.4	11	0	9	0	1		235	100	0	58.81
50	1	1	99	3.2	13	0	0	0	1	63	165		0	61.83
51	1	1	1	5.7	18	1	0	0	3	1577	160	100	0	81.22
52	1	0	99	0.6	12	0	1	0	1	13.9	145	100	0	67.09
53	1	1	1	5.3	3	0	0	0	1	120	165		0	80.07
54	1	1	1	6.5	4	1	1	1	3	30.4	250	100	0	66
55	2	0	0	2.8	10	0	7	0	1	31.2	180		0	83.91
56	1	0	0	4	25	0	9	0	1		186		0	67.32
57	1	1	0	5.1	19	0	0	0	1	20.8	155	90	0	63.47
58	1	0	0	5.8	0	99	0	0	1	32.3	100	90	0	72.54
59	1	1	1	5.5	29	0	28	0	2	31	240	90	0	81.12
60	1	0	0	4.6	2	0	0	0	1	9.3	165	100	0	68.04
61	1	0	0	2.5	14	0	6	0	1		225	90	0	62.32
62	1	0	0	0.1	9	0	0	0	1	14.9	120	100	0	88.11
63	1	0	0	4.6	9	0	3	0	1	18.3	280	100	0	48.69
64	1	0	0		14	0	9	0	1	77.8	295	100	0	68.57
65	2	0	0	6.5	0	99	0	0	4	10.6	160	90	1	34.4
66	2	1	1	10	20	1	7	0	3		170	100	0	1.41
67	1	0	0	5.5	5	0	0	0	1	18.2	165	100	0	62.82
68	1	1	1		16	0	0	0	1	11	175	70	0	60.02
69	1	1	0	5.5	11	0	0	0	1	47.2	265	100	0	62.23
70	1	0	1		16	0	0	0	1	45.8	245		0	70.24
71	1	1	0	7.2	12	0	9	0	2	7.1	210	90	1	15.54
72	1	0	0	4.8	18	0	8	0	1	8.2	365	90	0	54.77
73	1	0	0	2.4	12	0	0	0	1	13	275	100	0	62.85
74	2	0	0	3	15	0	0	0	1	6.8	130	90	0	62.39
75	2	1	0		5	0	2	0	3	14.1	200	90	0	4.11
76	1	99	0		18	0	6	0	1		180	100	0	66.56
77	1	0	0	0	6	0	0	0	1	12.6	260	100	0	57.82
78	1	0	0		7	0	0	0	1	11.3	210	90	0	59.6
79	2	1	0	8	0	99	0	0	3	31.2	130	70	0	89.23
80	1	0	0	2	0	99	0	0	3	77.9	105	80	1	4.07
81	2	1	1	3.8	13	0	4	0	2	46.3	200	100	0	69.91
82	2	0	0	5.5	10	0	12	0	1	9.8	250	90	0	74.32
83	1	0	0	5.1	12	0	0	0	1	22	150	100	0	72.77
84	1	0	0		1	0	0	0	1	13	145	90	0	61.47
85	1	0	0	0.5	12	0	0	0	1	11.5	185	90	0	59.1
86	1	0	0		12	0	0	0	1	7.5	185	100	0	67.45
87	2	1	1	3.5	28	0	0	0	1	90.3	165	70	0	8.74
88	1	1	0	4	14	0	4	0	2	130.6	235	90	0	87.39
89	1	0	0	2.5	20	0	5	0	1		230	100	0	57.3
90	1	0	0	0.4	19	0	0	0	4	13.4	220	90	0	89.3
91	1	0	0	3	8	0	0	0	1	11.8	150	100	0	56.84
92	1	0	0	1.7	3	0	6	0	1	10	375	90	0	62.65
93	1	0	0		13	0	0	0	1	8.4	185	100	0	69.72
94	1	1	1	5	7	0	1	0	1		135	100	0	67.65
95	2	1	1	10	3	0	5	0	3	37	355	90	0	82.2
96	1	1	1	3.8	15	0	3	0	3	102.3	405	100	0	80.89
97	1	0	0	4.6	13	0	7	0	1	6.8	290	100	0	65.87
98	1	0	0	3.1	16	0	8	0	1	12.6	240	100	0	60.58
99	1	0	0	1.3	14	0	8	0	1	9.7	270		0	64.03
100	1	1	0	2.8	8	0	0	0	1		225	90	0	74.09
101	2	0	0	8.5	23	0	4	0	1	55.2	280	80	0	53.68
102	1	1	1	2.5	17	0	7	0	3		355	70	0	68.53
103	2	1	1		10	1	7	0	3	15.9	410	90	0	79.7
104	2	0	0	1	12	0	6	0	1	12.7	251	90	1	49.64
105	2	0	0	5.5	15	0	7	0	1	31.4	230	90	0	85.62
106	1	99	0		8	0	2	0	1	33.3	200	100	0	59.33
107	2	1	1	3.2	16	1	4	0	3	6.2	220	100	1	8.15
108	1	0	0	2.3	12	0	0	0	1	22.9	235		0	20.73
109	1	0	0	2.5	8	0	6	0	1		315		0	68.86
110	1	1	1	2.3	31	0	15	0	2	27.5	258	90	0	57.86
111	1	0	0		6	0	25	0	1	13.9	275		0	53.85
112	2	1	1	8.2	5	1	16	3	3		525	70	1	14.98
113	2	1	1	4.5	26	0	6	0	3	7.5	260	100	0	63.24
114	1	1	0		5	0	12	0	1	42.8	340	100	0	82.66
115	1	0	0	1.6	0	99	0	0	1	127.9	265	90	0	65.18
116	2	0	0	1.7	18	0	15	0	1	27	245	100	0	51.55
117	1	1	0	4	35	0	21	0	1	18.5	275	100	0	64.92
118	1	1	0	3	19	0	9	0	1	14.1	280	100	1	76.06
119	2	0	0	3.5	29	0	31	0	1	149.1	370	90	0	4.86
120	1	1	0	4	26	0	11	0	2		335	100	0	24.57
121	2	1	1	11.2	11	0	5	0	3	31.9	190		1	0.92
122	1	1	0	4.3	5	0	10	0	2	17.5	350	60	0	76.25
123	1	0	0	3.5	0	99	0	0	1		85	100	0	52.7
124	1	0	0	0.9	21	0	12	0	1	38.6	260	90	0	64.95
125	2	1	0	4	13	0	21	0	1	44.4	607	80	0	80.49
126	1	1	1	4.5	30	1	9	0	3	68.1	260	80	1	19.58
127	1	1	0		4	1	0	0	4	172.1	225	80	1	13.34
128	1	1	0		19	1	13	0	3	34.4	310	100	0	67.88
129	1	0	0	2.5	11	0	11	0	1	17.5	265		0	78.82
130	1	1	0	1.2	0	99	0	0	1	16.3	125	90	0	61.4
131	1	1	0	3.5	26	0	15	0	1	9.9	250	100	1	56.05
132	1	99	1		15	0	3	0	1		280	100	1	18.86
133	1	1	0		18	0	9	0	1		245	90	0	80.3
134	1	1	1	3.1	0	99	0		1		165	60	1	46.69
135	1	1	1	12	23	0	1	0	3		230	80	0	67.19
136	1	1	0		17	0	0	0	1		135	90	0	60.29
137	1	0	0	2	19	0	11	0	1	8.8	315		0	59.33
138	1	1	0	4.2	22	0	0	0	1		200	90	0	37.78
139	2	1	1	8.7	25	1	7	0	3	24.6	205	90	1	17.91
140	1	1	1		10	0	4	0	1		225	90	0	80.76
141	2	1	1		0	99	0	0	3	739	140	100	1	20.47
142	2	0	99		8	0	2	0	1	19.9	235	100	0	68.11
143	1	99	0		12	0	4	0	1		250	100	0	77.11
144	2	1	1		0	1	1	1	3	22.3	315	70	1	52.04
145	2	1	1		6	1	8	1	3	249.1	310	60	1	60.02
146	2	1	1		0	1	6	1	3	23.9	245	100	1	53.22
147	1	0	0		17	0	17	0	1	7.7	240	90	0	72.31
148	1	1	1	4	6	0	1	0	3	23.1	360	100	0	65.84
149	1	0	0		25	0	13	0	1	14.3	295		0	18.5
150	2	1	1		0	99	0	0	2	43.9	170	90	1	3.35
151	2	1	1	5.8	27	0	30	0	1	15.6	265	100	0	77.57
152	2	0	1		33	0	19	0	3	23.8	260	90	0	65.35
153	1	1	1		31	0	20	0	1		170		0	62.75
154	1	1	1	5	0	99	0	0	1	36.2	195	90	0	36.11
155	2	1	1		16	0	9	0	2	20.3	250	100	0	79.11
156	2	1	0	7.4	36	0	2	0	1		215	90	0	64.69
157	1	99	0		11	0	9	0	1		195	100	0	68.4
158	1	0	1		20	0	15	0	2	16.6	265	80	0	26.02
159	1	0	0	4	11	0	9	0	1	12.7	190	90	0	59.17
160	2	0	0	1.9	26	0	0	0	1	36.3	300	100	1	22.57
161	1	0	0		24	0	13	0	1	26.8	270	100	0	65.68
162	1	0	1		20	1	5	0	3	127.4	310	90	0	76.85
163	2	1	1		0	99	0	0	3	16.2	140	80	1	17.08
164	1	0	0		33	1	12	2	3	38.3	355	100	0	77.34
165	1	0	0		0	99	0	0	1	57.3	145	80	0	74.55
166	1	0	0	4	0	99	0		1		165	80	0	41.46
167	2	1	1	4.5	16	1	7	1	3	196.4	335	100	1	1.94
168	1	1	1	4.4	17	0	10	0	1		240	100	0	62.16
169	1	0	0	1.8	20	0	11	0	1	14.2	290	100	0	63.97
170	1	1	0		14	0	6	0	1	47.6	300		0	62.36
171	1	1	1	3.2	5	0	5	0	1		285	90	0	60.52
172	1	0	0	2.5	10	0	0	0	1		165	90	0	61.21
173	1	1	0		29	0	16	0	1	13.4	230	100	0	60.48
174	2	1	1		0	99	0	0	4	93.2	260	70	0	75.7
175	1	0	0		19	0	4	0	1	14	220	90	0	63.51
176	2	1	1		16	1	13	6	3	184.2	275	90	1	0.46
177	1	0	0		15	0	6	0	1	13.7	250		0	57.4
178	2	0	0	0.4	0	99	0	0	1	21.7	355	90	0	68.14
179	2	1	1		8	1	11	2	3	23.5	295	100	1	22.77
180	2	1	1	4	33	1	11	0	3	12.3	220	80	1	23.59
181	1	0	0		15	1	0	0	3	6.4	370	100	0	74.05
182	1	1	1		9	0	6	0	2	35.2	230	100	0	64.72
183	2	1	1	0	36	1	28	0	3	23.9	285	100	0	61.86
184	1	0	0		37	0	0	0	1		140	100	0	61.63
185	2	0	0		11	0	9	0	1	9.6	235	100	0	49.71
186	1	1	1	9	7	0	9	0	2	22.2	280	80	0	69.95
187	1	1	1	4.5	6	1	3	0	3	72.2	155	80	0	57
188	1	0	0		29	0	10	0	1	37.7	205		0	48.33
189	1	0	0		0	99	0	0	4	105.6	150	100	0	73.86
190	1	0	0	2.6	15	0	14	0	1		225	100	0	58.05
191	1	1	0	1.8	18	0	20	0	1		140	100	0	66.73
192	1	0	0	4.5	0	99	0	0	1	47.4	145	90	0	62.36
193	1	1	1	4.3	18	0	12	0	3	96.7	240	100	0	61.73
194	2	1	1		10	1	0	0	4	62.3	250	80	1	7.46
195	2	99	99		0	1	4	1	4	34.5	150	100	1	18.1
196	2	0	1	4.5	14	0	10	0	3	5.7	270	80	1	46.36
197	1	0	0	2.5	33	1	13	2	3	31.6	300	100	0	66.56
198	2	1	0	4	10	0	7	0	1	14.1	210	100	1	25.89
199	2	99	0		0	99	0	0	3	185.9	95	90	1	8.31
200	1	1	0	1.4	45	0	34	0	1	43.2	305	100	0	39.95
201	1	0	0	1.9	0	99	0		1	250.3	70	100	0	64
202	2	1	1	3	0	1	1	1	3	291.7	250	60	1	5.42
203	2	0	1	4.5	31	1	19	4	3	12.7	400	70	1	36.6
204	2	99	1		0	99	0	0	2	19.8	115	80	1	20.73
205	1	1	0	2.2	6	0	4	0	1	10.9	410	90	0	23.75
206	1	0	0		30	0	0	0	1	19.1	140		0	64.92
207	2	1	1	2.5	10	1	11	9	3	174.8	335	90	0	65.94
208	1	0	0	4	9	99	0		1	2220	105	100	0	60.32
209	1	1	0	5.5	17	0	2	0	2	104	160	100	0	60.29
210	1	1	0	2.8	9	0	11	0	1	14.8	140	100	0	64.49
211	1	1	0	5.5	22	1	8	2	3	16.5	315	100	0	71.2
212	1	1	1	8	5	0	0	0	2	11.8	95	80	0	71.72
213	1	1	1	6.5	13	0	1	0	1	15.2	290	100	0	50.5
214	1	0	1	1.5	12	0	0	0	1	8.7	145	50	1	58.87
215	1	0	0	2.5	16	0	0	0	1		235	80	0	56.15
216	1	1	0	9	33	1	3	0	3	13.1	280	90	1	4.04
217	1	99	0	8	41	0	22	0	1	9.2	300	100	0	36.57
218	1	1	1	5	14	1	10	2	3	394.4	260	90	0	56.15
219	1	0	0	4	20	0	0	0	1	29	150	100	0	58.22
220	2	1	1	11	0	99	0		1	157.4	85	50	0	58.51
221	1	0	0	3.5	8	0	0	0	1	11.3	150	100	0	52.5
222	1	0	0	3	9	0	6	0	1		210	90	0	37.75
223	1	1	0	5.5	4	1	4	2	3	36.1	320	100	1	1.54
224	1	1	0	4	9	0	0	0	1		130	100	0	60.75
225	2	1	0	2.7	17	0	15	0	1	23	315	100	0	56.84
226	1	1	0	4.5	9	0	1	0	1	127.5	285	80	0	60.58
227	1	1	1	7.6	20	1	7	1	3	136	280	100	0	59.43
228	2	99	1		8	1	3	0	4	17.4	235	100	0	61.24
229	1	1	0	3.2	12	0	0	0	1	19.8	180	70	0	5.72
230	1	0	0	4.5	17	1	10	0	3	45.4	345	90	1	44.58
231	2	1	0	2.3	13	0	5	0	2		250	100	0	60.55
232	2	1	1	5.1	27	1	7	0	3		170	100	0	31.7
233	2	99	0		0	99	0	0	4		70	80	1	9.76
234	1	0	0	3.5	5	0	4	0	1	16	180	100	0	11.37
235	1	1	1	8.6	47	1	20	0	3	19.9	375	90	1	12.62
236	1	0	0	2.2	26	0	0	0	1		115	90	0	54.11
237	2	1	1	3.5	41	1	12	4	3		320	90	0	68.37
238	2	0	1	3	0	99	0	0	4	22.3	155	80	1	30.29
239	2	0	1	2.5	42	0	21	0	1	13.8	350	90	0	60.55
240	1	0	0	3.2	14	0	0	0	1		230	100	0	60.35
241	1	0	0	3.1	28	0	13	0	1	28.1	370	100	0	68.86
242	1	0	0	4	29	0	8	0	1	10.1	225	100	0	62.32
243	1	1	1	4	6	1	9	1	3	24.1	225	100	0	62.88
244	1	1	0	4	10	0	0	0	1	21.5	177	100	0	67.15
245	1	0	0	2	24	0	31	0	1	10.9	285	100	0	63.67
246	2	1	1	5	22	0	15	0	1	58.2	225	100	0	59.17
247	1	1	1	5	11	0	0	0	1	39.3	190	90	0	50.14
248	1	0	0	0	29	0	26	0	1		270	100	0	60.52
249	2	1	1	4.2	0	99	0		3	40.6	110	90	0	64.16
250	2	0	1	8.7	23	1	15	0	3	39.7	235	100	0	61.24
251	1	1	1	4.5	14	1	0	0	3	28.7	300	100	0	63.57
252	1	0	0	1.5	28	0	2	0	1	18.1	285	100	0	60.48
253	1	0	0	1.4	22	0	13	0	1	19.2	265	100	0	62.39
254	1	0	0	0	27	0	16	0	1	6.7	270		0	51.98
255	1	0	0	5.1	33	0	0	0	1	12.3	220		0	65.12
256	1	0	0	1.5	12	0	0	0	1	10.3	155	100	0	61.44
257	1	0	0	3.6	0	99	0	0	1		190	90	1	35.98
258	1	1	0	5.5	0	99	0		2	13	90	80	0	65.15
259	1	0	0	1	26	0	8	0	1	13.1	270	90	0	64.66
260	2	0	0	4.2	38	0	41	0	1	26.6	290	100	0	64.85
261	1	1	0	4	20	1	11	0	3	54.4	355	90	0	61.9
262	1	0	1	5.5	42	0	28	0	2	26.1	320	100	0	65.02
263	1	1	0	6.7	15	1	16	0	3	63.1	180	100	0	61.04
264	1	0	0	3.9	0	99	0	0	1	14	230	80	0	65.61
265	1	0	0	3.8	0	99	0	0	1	42.7	200	100	0	60.55
266	2	1	1	7	23	1	7	0	3	60.3	375	100	1	25.49
267	1	0	0	2	0	99	0	0	1	7.7	110	100	0	64.95
268	1	1	0	5.1	15	1	19	0	3	26.9	165	100	0	61.5
269	1	0	0	6	20	0	9	0	3	78.8	350	100	0	61.01
270	1	1	1	5	16	0	7	0	2	35.4	260	90	0	63.05
271	2	1	1	6.2	0	1	1	1	3		235	80	1	11.53
272	1	0	0	1.6	0	99	0	0	1		110	100	0	58.71
273	1	1	1	7.1	0	99	0	0	3	32	95	50	1	0.39
274	1	0	0	1.9	35	0	13	0	1	6.7	290	90	0	59.79
275	2	1	0	3	17	0	11	0	1	35.7	545	90	0	58.38
276	1	0	0	0	0	99	0		1	9.3	110	100	0	60.25
277	1	1	1	7.2	12	0	7	0	1	44.2	245	100	0	62.85
278	1	1	1	6.3	1	1	11	0	3	636.9	210	80	1	8.25
279	1	0	0	5.2	0	99	0	0	1	27.6	150	80	0	62.85
280	1	0	0	3	0	99	0	0	1	20.4	80	90	0	28.12
281	2	0	1	4	0	99	0	0	2		215	90	1	38.6
282	1	0	1	1.2	0	99	0	0	1		105	80	0	58.94
283	1	0	0	0.8	0	99	0		1	17.1	125	70	0	51.84
284	2	1	1	9	0	99	0	0	4		315	60	1	5.75
285	1	0	0	2	41	0	15	0	1	17	240	100	0	41.2
286	1	1	0		0	99	0	0	1	8.7	170	90	0	1.87
287	1	0	0	3.5	22	0	10	0	1	7.1	210	90	0	13.21
288	1	0	0	2.9	34	0	28	0	1	32	290	90	0	59.6
289	2	0	0	5.2	36	0	17	0	2	8.5	255	90	0	59.2
290	1	0	0		0	99	0	0	1	11.3	115	100	0	30.88
291	1	0	0	3.5	8	0	0	0	1	18.1	180	90	0	29.17
292	1	0	99		0	99	0	0	1	7.6	180	90	0	40.74
293	1	1	0	7.2	10	0	7	0	3	15.2	220	90	0	60.85
294	1	0	0	2.3	21	0	14	0	1	16.4	270	100	0	54.11
295	1	0	0	2.5	42	0	25	0	1	9.2	255	80	0	59.56
296	1	0	0	5.5	0	99	0	0	4	685.6	285	70	1	21.13
297	1	0	0	1.2	0	99	0	0	1	7.5	110	100	0	51.48
298	1	0	0	3.2	28	0	21	0	1	7.9	255	90	0	57.59
299	1	0	0	4	11	0	6	0	1	31.3	190	90	0	55.95
300	1	1	0	10	0	99	0	0	1	143.1	255	60	0	10.05
301	1	0	0		21	0	15	0	1	43.3	270	90	0	59.66
302	2	1	1	5.2	5	0	3	0	1	114.5	290	80	0	59.89
303	2	1	0	4.6	14	0	13	0	2	23	250	90	1	33.68
304	1	0	99	0.7	17	0	0	0	1	8.7	240	100	0	59.43
305	2	1	0	6.3	24	0	12	0	1	13.2	315	80	0	56.67
306	1	1	0	11.5	11	0	0	0	1	78	225	100	0	54.57
307	1	0	0	0	21	0	0	0	1	12.2	125	100	0	57.1
308	2	1	1		0	99	0	0	3	936.7	105	40	0	5.59
309	1	1	1	4.5	0	99	0	0	1	19.4	110	100	0	54.97
310	1	0	0	3.5	0	99	0	0	1	8.3	135	90	0	55.52
311	1	1	0	3.8	0	99	0	0	3	30.8	180	100	0	57.79
312	1	0	0	3.5	11	1	0		3	12.6	130	90	1	55.03
313	1	0	0	0	0	99	0		1		200	100	1	39.98
314	1	1	0	4	0	99	0	0	1	5.2	60	50	0	44.42
315	2	1	0	5.1	4	0	3	0	1	19.4	215	100	0	53.42
316	2	1	1	7.5	0	99	0	0	2	7.4	170	60	0	26.02
317	2	1	0		15	0	11	0	1	151	340	100	0	57.3
318	1	0	0	1.6	29	0	18	0	1	11.6	140	90	0	57.3
319	2	1	0	6	0	99	0	0	3	93	100	70	1	1.74
320	1	0	0	3.5	15	0	5	0	1	8.3	230	80	0	56.02
321	2	1	0	7	15	1	0	0	3	25.6	210	50	1	4.6
322	2	1	1	5.5	23	1	12	1	3	50.3	410	90	1	31.28
323	1	0	1	2.2	11	0	13	0	1	26.8	230	90	0	56.41
324	2	1	1	7	0	99	0	0	4	20.5	110	80	1	0.56
325	2	1	0	1.5	29	0	14	0	1	20.4	180	90	0	56.38
326	1	1	0	2.5	0	99	0	0	1	21.9	135	70	0	56.28
327	1	1	1	5.5	0	99	0	0	1		165	80	0	6.11
328	2	0	0	0.8	13	1	4	0	3	14.5	175	100	0	53.59
329	2	0	1	9	14	99	0	0	1	63	220	90	0	3.29
330	2	0	0	3.2	0	99	0	0	1	15.5	105	60	1	6.18
331	1	0	0	4	9	0	0	0	1	6.8	420	100	0	55.79
332	1	0	0	4	10	1	5	0	3	37.2	240	90	0	54.57
333	2	0	0	3.5	15	0	0	0	2	21.9	175	90	0	54.57
334	2	1	1	5.2	13	0	14	0	2	22	250	80	0	52.99
335	1	0	0	3	4	0	0	0	1	26.2	230	100	0	52.47
336	1	0	0	7.5	9	0	11	0	1	36.4	340	90	1	38.74
337	1	0	0	2	14	0	2	0	1	23.9	190	100	0	45.37
338	1	0	0	3	12	0	0	0	1	13.9	195	90	0	53.52
339	2	0	1	4.2	16	1	16	14	3	32.2	245	100	0	50.69
340	1	0	0	3.5	14	0	0	0	1	11.8	295	90	0	51.15
341	1	1	0	4	23	0	17	0	1	8.5	285	100	0	44.62
342	1	1	99		10	0	7	0	1		290	100	0	51.75
343	2	0	1		27	0	18	0	1	15.2	265	90	0	53.13
344	1	1	0	4	18	0	12	0	1	16.4	250	90	0	52.01
345	1	1	1	5.7	28	0	0	0	2	50.9	400	100	0	52.07
346	1	1	0	4.5	21	0	0	0	1	11.9	275	90	1	49.77
347	2	0	99	0	18	0	10	0	1	23.8	250	100	0	39
348	1	1	0		9	0	8	0	1	309.5	290	90	0	2.23
349	1	1	0		17	0	7	0	1	45.3	235	50	1	8.18
350	1	1	0	5	15	0	18	0	3	13.1	290		0	51.75
351	1	1	0	5	9	0	0	0	1	15.9	280	60	1	28.94
352	1	0	0	6	12	0	0	0	1	558.6	190	90	0	50.17
353	1	1	0	4	10	0	13	0	3	33.4	275	80	0	50.89
354	1	0	0	0	30	0	22	0	1	8.6	315	100	0	47.84
355	2	0	0	1.5	0	99	0	0	1	22.3	125	100	0	49.51
356	1	1	0	3.2	18	0	9	0	1	48.5	285	90	0	45.17
357	1	1	0	4	0	99	0	0	1	35.3	300	80	0	36.76
358	1	0	0	5	1	0	0	0	1	39.4	260	60	1	45.96
359	1	1	0	5	22	0	11	0	1	75.8	120	70	0	50.23
360	1	0	0	1.7	0	99	0	0	1	9.6	170	90	0	44.19
361	2	0	0	7.5	11	0	1	0	1	49.3	195	70	1	1.18
362	2	1	0	5.5	2	0	0	0	1	16.2	380	100	0	49.68
363	1	0	0	2.5	17	0	0	0	1	5.8	140	100	0	47.47
364	2	1	1	4.5	11	99	8	0	3		180	90	0	46.72
365	2	1	1	3.7	0	99	0	0	3	400.4	260	80	0	7.23
366	2	0	0	2.5	54	0	0	0	1	22.8	240	90	0	47.41
367	1	0	0	0	0	99	0		1	9.5	70	90	0	45.86
368	1	0	0	3.7	27	0	18	0	1	21.5	305	90	0	46.23
369	1	0	0	2.5	24	0	24	0	1	24.5	320	90	1	5.29
370	1	1	0	2.5	11	0	13	0	1	25.6	350	90	0	48.85
371	2	1	1	8.5	11	1	46	12	3	107.4	370	90	0	48.53
372	2	1	1	6	0	99	0	0	3	15.2	120	60	0	14.82
373	1	0	0	0	0	99	0	0	4	28.6	120	100	0	48.1
374	1	1	0	5.2	7	0	0	0	1		265	100	0	45.14
375	2	1	0		15	1	3	0	3	21.6	205	90	1	38.37
376	2	0	0	0.9	25	0	0	0	1	6.4	210	90	0	46.49
377	2	1	0	5.4	8	1	30	0	3		325	90	0	44.91
378	2	1	1	13	0	99	0	0	4	90.6	190	70	1	12.85
379	1	1	1	2.6	17	0	16	0	1	16.8	215	90	0	46.06
380	1	0	0	3	27	0	0	0	1	9.9	340	90	0	47.28
381	1	0	0	3.5	32	0	0	0	1	38.9	310	90	0	44.78
382	2	1	1	10.8	38	1	3	1	3	5.3	265	90	1	36.3
383	2	1	1	11.5	4	1	24	12	3	903.5	410	90	0	37.78
384	2	1	0	7.8	20	0	4	0	1	14	255	90	1	47.01
385	2	1	1	5.6	17	1	14	3	3		420	90	0	45.54
386	1	0	1	3.5	11	1	24	0	3	33	260	100	0	47.44
387	2	1	0	6.5	7	0	5	0	3	37.7	395	80	0	47.57
388	2	0	0	3.8	16	1	7	1	3	34.5	310	100	0	46
389	1	0	0	2	0	99	0	0	1		90	90	0	46.32
390	1	0	0	3.5	11	0	8	0	1	103.3	330	90	0	45.24
391	1	0	0	3	0	99	0	0	1	15.4	100	90	0	44.25
392	99	99	0	4	1	99	0		3	14.2	120	90	1	2.79
393	2	0	0	4	0	99	0	0	1	10.1	195	100	0	47.08
394	2	1	1	12	19	1	39	0	3	44.1	370	100	0	46.32
395	1	0	0	3.5	0	99	0	0	1	18.2	260	90	1	21.03
396	2	1	1	5	16	1	5	2	4		643	90	1	12.48
397	2	1	1	6	42	1	18	7	3	29.3	352	90	1	38.44
398	1	1	0	3	11	0	7	0	1	29.3	130	90	0	40.8
399	1	1	1	7.5	9	0	0	0	2	43.4	270	90	1	18.2
400	1	0	0	2	19	0	6	0	1	10.4	391	100	0	43.73
401	1	0	0	2.3	0	99	0	0	1	40	165	80	0	43.96
402	1	0	0	3	16	0	0	0	1	16	210	90	1	37.19
403	1	0	0		17	0	8	0	2	9.7	290	100	0	44.16
404	1	1	0		7	0	1	0	3	10.9	180	90	0	46.13
405	1	1	0	5.8	48	0	0	0	1	17.9	185	80	0	43.4
406	1	0	1	3.4	23	1	24	3	3	51.5	355	90	0	42.35
407	1	1	1	6	10	0	10	0	2	19.1	210	90	0	23.72
408	1	0	0	1.2	0	99	0	0	1		155	80	0	42.97
409	1	0	0	4.5	15	0	9	0	1	61.3	315	100	0	42.61
410	2	1	0	13	18	1	9	0	3	920.5	240	60	0	35.22
411	1	0	1	2.8	14	0	8	0	1	10.1	188	100	0	42.64
412	1	0	0	4	14	0	0	0	1	30.1	205	100	0	41.72
413	2	1	0		22	0	33	0	1	182.1	220	100	0	42.32
414	1	1	0	6	0	99	0	0	1	31	120	100	0	43.73
415	1	0	0	2	31	0	12	0	1	18.9	324	100	0	21.91
416	2	0	0	4	14	0	10	0	1	4.8	310	100	0	42.87
417	2	1	0	4.3	19	0	7	0	1	8.3	319	90	0	44.22
418	1	1	0	3	16	0	8	0	2	19.2	265	80	0	43.07
419	1	0	0	3	22	0	28	0	1	10.7	237	90	0	43.1
420	1	1	1	6.5	14	1	1	1	4	58.8	240	90	0	27.6
421	1	0	0	2.3	0	99	0	0	1	9.8	120	80	0	33.71
422	1	1	0	4.5	15	1	15	5	3	113.6	323	90	0	38.44
423	2	1	1	6.2	14	0	5	0	1	7.5	220	100	0	41.56
424	2	0	0	4	21	0	27	0	1	6.5	215	100	0	28.29
425	1	1	0	2.7	9	0	5	0	1	10.8	310	90	0	43.1
426	1	0	0	4.5	16	0	11	0	1		384	100	0	41.89
427	1	0	0	4.5	13	0	9	0	1	61.3	315	90	0	40.51
428	2	1	1	5	5	1	0	0	4		250	90	1	1.45
429	1	1	0	7.6	5	0	10	0	1		175	100	0	42.64
430	1	0	0	0.3	0	99	0	0	1	29.3	200	90	0	38.51
431	1	0	0	4.2	13	0	16	0	1	14.3	465	100	0	38.9
432	2	1	1	9.5	19	1	15	3	3	34.9	345	100	0	39.59
433	2	0	99	0	22	0	7	0	1	12.7	344	100	0	41.69
434	2	1	0	5.5	0	99	0	0	3	22.1	57	70	1	6.14
435	2	99	0	1.5	22	0	16	0	1	17	347	100	0	42.38
436	2	1	0	2	17	0	25	0	1	53.6	345	100	0	41.86
437	2	1	0	5.5	32	0	2	0	3	221.5	200	80	0	42.25
438	1	1	1	5.7	0	99	0	0	1		90	80	1	0.99
439	1	0	0	5.5	34	0	7	0	2	36.7	520	100	1	41.53
440	2	0	0	0.3	24	0	26	0	1	18.9	280	100	0	42.38
441	1	1	0	6.5	27	0	20	0	1	11.3	388	100	0	36.67
442	2	1	0	3.5	6	1	0	0	4	10.4	210	90	1	16.07
443	1	1	0	5	25	0	0	0	1	104.5	480	90	0	39.79
444	1	0	0	3	26	0	0	0	1	112.9	285	90	0	30.82
445	1	1	0	3.2	11	0	16	0	1	74.3	248	90	0	41.26
446	2	0	0	3.5	18	0	8	0	1	14.9	220	100	0	15.57
447	1	0	0	3.5	21	0	23	0	1	20.5	202	100	0	41.46
448	2	1	99	9	23	1	17	11	3	15.8	228	90	0	41.23
449	1	1	0	3.7	20	0	22	0	1	79.3	418	90	0	40.97
450	1	0	0	1.4	17	1	19	5	3	121.9	400	90	0	40.48
451	2	1	0	3.5	32	0	14	0	1	11.5	285	90	0	40.48
452	2	1	1	8	0	99	0	0	4	290.6	150	80	1	3.68
453	1	0	0	6.3	0	99	0		1	8.1	145	90	0	38.51
454	1	0	0	3.8	0	99	0		1	7.1	125	90	0	32
455	2	1	0	8.6	0	99	0		3	124.9	190	60	1	5.32
456	2	1	0	3.2	2	1	9	1	3	21.3	350	80	1	16.16
457	2	1	1	12	39	1	39	5	4	622.1	242	90	0	40.44
458	2	0	0	3.8	24	1	39	0	3		180	100	0	16.33
459	1	0	0	2	34	0	14	0	1	14.8	340	60	0	39.33
460	1	0	0	2.5	5	0	18	0	1	69.8	200	90	0	39.62
461	1	0	0	3.7	8	0	0	0	1		225	60	0	36.37
462	1	1	0	5.5	28	99	0	0	1	21.4	125	90	0	33.91
463	1	0	0	1.6	19	0	6	0	1		292	100	0	37.52
464	1	99	99	0.4	0	99	0	0	1	9.4	115	100	0	32
465	2	1	1	8	10	1	1	1	3		260		0	37.32
466	1	1	0	3	14	0	18	0	2	54	230	90	0	35.65
467	1	0	0	2.2	0	99	0		1	37.2	85	100	0	35.52
468	1	1	0	4.8	17	0	12	0	2	13.1	282	90	0	35.88
469	1	1	0	5.5	0	99	0		1	4.9	150	90	0	38.67
470	1	1	0	6	25	0	8	0	1		315	60	0	35.38
471	2	1	0	3.2	26	0	11	0	1	6.2	265	100	0	38.37
472	2	0	0	2	0	99	0		1	15.1	150	100	0	38.93
473	2	1	1	13.7	21	1	22	6	3	21.3	290	80	0	36.57
474	1	0	0	0.8	33	0	16	0	1	9.2	243	100	0	34.33
475	2	1	1	9.5	0	99	0		2	65.6	280	60	1	4.83
476	2	1	1	8.5	0	99	0		3	686.3	140	90	1	16.16
477	2	1	1	6	32	1	4	0	3		330	100	1	23.2
478	1	0	99	3.5	15	0	14	0	1	9	253	90	0	36.17
479	1	0	0	3.2	34	0	17	0	1	11.7	251	100	0	37.29
480	1	1	0	4	10	0	7	0	1	15.1	210	90	0	37.95
481	1	1	0	6.2	20	0	19	0	3	67.5	510	90	1	0.07
482	1	1	0	4	7	0	3	0	1	16.8	291	90	0	37.32
483	2	1	1	3	0	99	0		4	158.4	210	90	1	18.53
484	2	1	1	10	2	1	0		3	33.3	115	70	0	8.87
485	1	0	0	1.7	0	99	0		1	24.2	145	100	0	37.98
486	1	0	0	5	0	99	0		2	29.6	80	80	0	36.17
487	1	1	1	2.3	19	0	25	0	1	161.8	259	90	0	35.81
488	1	0	0	2	14	0	3	0	1	12.4	220	100	0	36.34
489	1	0	0	0	0	99	0		1	14	130	90	0	34.33
490	1	1	1	2.5	3	0	19	0	1	62.5	379	100	0	37.59
491	1	1	0	6.5	16	0	6	0	1	41.8	250	90	0	35.88
492	1	1	0	2.9	16	0	31	0	1	20.8	315	90	0	34.83
493	1	1	1	3	9	0	10	0	1	807.7	215	90	0	35.48
494	1	0	0	2	13	0	9	0	1	17.2	320	80	0	36.21
495	2	1	1	8.7	29	1	11	7	4	11.2	465	90	0	36.99
496	1	0	0	2.5	0	99	0		1		110	70	0	24.25
497	1	0	0	2.5	0	99	0		1	13.8	175	100	0	33.61
498	2	99	99		0	99	0		4	26.5	75	90	0	26.05
499	2	1	0	1.7	0	99	0		4	207.3	125	80	1	7.95
500	1	1	0	4.5	4	99	0		1	21.6	165	90	0	6.54
501	1	0	0	0.4	0	99	0		1	12.4	130		0	34.33
502	2	1	1	4.7	8	0	0		1	27	200	100	1	27.37
503	1	1	0	3	9	0	15	0	1	30.5	185	90	0	33.02
504	2	0	1	5	0	99	0		4	1378	160	90	1	14.06
505	1	0	99	3.1	0	99	0		1	10.4	135	90	0	34.76
506	1	1	1	8.1	9	1	9	1	3	313.3	340	100	0	32.62
507	2	0	0	0.6	13	0	10	0	1	190	290	90	0	30.13
508	1	1	1	7.5	0	0	0		1	10.9	85	80	0	34.14
509	1	0	0	3.1	29	0	41	0	3	42.3	263	100	0	32
510	2	1	1	5	0	1	1	1	3	2293	250	100	0	29.7
511	2	1	1	5.3	16	1	24	0	3		270	90	0	33.18
512	1	0	0	2.4	11	0	6	0	1	35.5	285	90	0	31.24
513	1	0	0	2	0	0	0		1	12.4	105	100	0	31.77
514	1	1	0	3.7	18	0	8	0	3	24.4	100	90	0	33.61
515	1	1	0	3.5	9	0	9	0	1	142.8	460	90	0	33.41
516	1	1	0	3.2	14	0	12	0	1	59.6	345	100	0	31.97
517	2	1	0	3.4	28	0	12	0	2	20.8	341	100	1	28.78
518	2	0	0	1.8	18	0	18	0	1	17.9	340	90	0	31.8
519	2	1	1	7.2	15	1	21	0	3	18	305	90	0	31.77
520	1	1	0	3.7	14	0	19	0	2	28.7	270	100	0	32.26
521	1	1	0	3.9	12	0	8	0	1	41	305	100	0	32.2
522	2	0	0	1.6	12	0	20	0	2	14.2	350	100	0	32.46
523	2	1	1	5	25	0	19	0	1	3	300	90	0	31.01
524	1	0	0	0	0	99	0		1	10.2	332	100	0	31.54
525	1	1	0	4.5	0	99	0		1	11.7	130	90	0	25.99
526	2	1	1	6	18	0	12	0	1	14.8	182	100	0	29.67
527	2	1	1	8	20	0	9	0	1	110.4	291	90	0	30.82
528	2	0	1	3.5	12	1	10	5	4	833.4	670	90	1	27.17
529	1	1	0	8	0	99	0		1		190	90	0	29.31
530	1	0	0	3	33	0	17	0	1	27.8	235	90	0	28.35
531	1	1	0	3.5	18	99	3	0	1		140	100	0	29.01
532	2	0	0	7.5	6	0	3	0	1		160	90	0	29.44
533	1	1	0	10	17	0	11	0	3	120	170	90	0	26.41
534	1	1	0	4.5	22	1	12	2	3	23.3	196	100	0	26.32
535	1	1	0	4.5	6	0	10	0	1	19.6	164	90	0	26.94
536	1	1	0	4.5	6	0	12	0	3	42.2	375	90	0	27.63
537	1	0	0	2.5	13	0	10	0	1	9.9	275	90	0	27.79
538	1	0	0	2.1	18	0	14	0	1	6.4	215	90	0	29.11
539	1	0	0	4.9	9	0	0		1	12.6	190	50	0	27.04
540	1	1	0	5	21	0	13	0	1	109.7	310	80	0	29.01
541	1	1	1	13	0	99	0		4	52.9	140	90	1	5.42
542	99	0	0	3.5	17	0	4	0	1	23.2	312	80	0	28.06
543	1	0	0	0.7	0	99	0		1		130	100	0	28.71
544	1	0	0	4.5	15	0	9	0	1	43.5	219	90	0	24.44
545	1	1	0	7.3	17	1	0		4	114.4	339	100	0	28.78
546	1	0	0	8.9	5	0	15	0	1	16	330	90	0	25.86
547	2	1	1	6	12	1	18	0	3	70.6	250	40	0	27.83
548	1	1	0	4.7	20	0	11	0	1	15	395	100	0	27.53
549	2	1	1	17	0	99	0		4	2229	230	90	1	5.26
550	1	0	0	3.5	20	0	18	0	1	33	304	90	0	25.33
551	2	1	1	5	28	99	0		1	28	270	80	0	27.63
552	1	0	0	1.5	0	99	0		1	10.6	155	80	0	26.48
553	1	0	0	2.2	0	99	0		1		170	100	0	24.77
554	1	0	0	4.5	24	0	13	0	1		315	90	0	23.06
555	1	0	0	3.4	23	0	13	0	3	21.1	305	90	1	15.7
556	1	1	0	8.9	15	0	13	0	2	29.7	215	100	0	25.36
557	1	1	0	2.8	26	0	21	0	1	10.6	271	90	0	25.1
558	2	1	1	5.5	4	0	11	0	1	27.3	506	100	0	26.25
559	1	0	0	6.2	8	0	22	0	2		316	80	0	25.36
560	2	1	1	3.3	27	0	2	0	4	29.4	315	100	0	25.59
561	2	0	1	1.5	33	0	28	0	1	15	550	100	0	23.56
562	1	0	99	4	7	0	8	0	2		200	100	0	26.48
563	2	0	0	4	0	99	0		1		260	90	0	25.92
564	1	0	0	4.4	14	0	11	0	1	9.1	180	100	0	25.13
565	1	0	0	5	3	0	5	0	4	345.3	330	100	0	23.52
566	1	0	0	5.3	24	0	21	0	3	12.7	430	100	0	25.59
567	1	1	1	4	21	0	10	0	1	27.8	263	90	0	25.46
568	2	1	0	9	21	1	10	0	3	61.9	390	100	0	24.84
569	1	0	0	4.9	14	0	1	0	1	20.7	355	90	0	25.1
570	1	0	0	4	0	0	0		3	15.5	155	100	0	25.4
571	1	0	0	4.8	28	0	36	0	1	15	249	100	0	25.13
572	1	0	0	2.8	13	0	15	0	2		205	100	0	23.29
573	1	0	0	5.7	53	0	54	0	1	13.6	200	100	0	23.29
574	2	1	1	5.1	12	1	16	5	3	19.1	600	80	1	15.84
575	2	1	1	12	8	1	13	1	3		365	100	0	24.44
576	2	1	0	4.2	0	99	13	0	4	48.9	265	100	0	11.3
577	2	1	1	5.5	0	99	0		3	21.1	150	90	0	23.49
578	1	1	0	4	22	0	9	0	1		205	90	0	12.06
579	2	1	1	5	28	0	17	7	4	260.4	615	100	0	22.97
580	1	1	0	4	4	0	11	0	3	15.5	411	100	0	24.25
581	2	1	0	3.8	16	1	7	0	3	47.7	300	90	0	23.03
582	1	0	0	3.5	27	0	0	0	1		440	100	0	22.31
583	1	0	0	4	35	0	31	0	1	13.9	350	100	0	23.56
584	1	1	1	5.9	20	0	17	0	1		350	100	0	21.68
585	2	1	1	7.2	29	1	4	4	4	9.3	350	70	0	24.11
586	1	1	0	4	24	0	11	0	1	17.7	185	100	0	0.85
587	2	0	0	8.1	9	0	6	0	1		175	90	0	23.43
588	2	0	0	6	20	0	17	0	1		490	90	0	20.27
589	1	1	1	10	13	1	3	3	3		230	100	1	1.25
590	1	0	1	1.5	0	99	0		1	16.7	150	100	0	20.93
591	2	1	1	9.2	13	1	7	0	3	52.9	365	90	0	23.03
592	1	0	0	4	19	0	0	0	2	23.8	335	100	0	23
593	2	0	0	3	5	0	13	0	1		145	90	0	21.49
594	1	1	0	1.2	14	0	5	0	2	18.6	420	100	0	21.68
595	1	0	0	2.7	18	0	11	0	1	16.4	345	100	0	19.78
596	2	0	0	4	15	0	14	0	1		180	100	0	18.46
597	1	0	0	5	15	0	0		1	14	255	90	0	20.6
598	1	0	0	6	0	99	0		1	37.6	150	70	0	20.3
599	2	0	0	4	14	0	13	0	1	19.2	214	80	0	19.09
600	1	1	0	2.5	0	99	0		2	116.8	75	90	0	17.58
601	1	1	0	8	25	1	14	1	3	746.6	271	90	0	20.21
602	1	1	0		0	99	0		1	9.3	150	90	0	19.32
603	2	0	0	2	11	0	2	0	1	12.9	220	100	0	21.42
604	2	1	0	15	12	0	7	0	3	18.8	430	90	0	19.55
605	1	0	0	5	31	0	41	0	1	18.8	425	100	0	19.25
606	1	1	1	4	21	0	17	0	1	8.3	194	100	0	20.76
607	2	1	0	5.5	11	0	22	0	1	26.1	177	100	0	20.76
608	1	0	0	0.3	0	99	0		1	18.6	140	90	0	15.67
609	1	0	0	1.2	0	99	0		1	11.8	95	100	0	15.41
610	1	0	0	2.4	24	0	17	0	1	518.1	240	100	1	1.71
611	1	0	0	2.5	13	0	8	0	1	13.8	261	100	0	18.69
612	2	99	99		0	99	0		4	25.3	235	90	0	17.94
613	2	0	0	0.4	0	99	0		4	33.8	135	100	0	20.24
614	1	0	0	3.5	0	99	0		1	12.1	105	90	0	20.47
615	2	1	1	9	11	1	12	6	3		270	70	0	19.52
616	1	0	99	0	0	99	0		1	6.6	145	90	0	19.09
617	1	1	0	6	22	0	3	0	1		265	80	0	16.85
618	2	1	1	16.5	41	1	35	3	4	34.8	370	90	1	2
619	1	0	0	1.9	0	99	0		1	9.7	95	100	0	16.89
620	1	0	0	1.8	0	99	0		1	19.6	140	100	0	18.66
621	1	1	0	4.6	10	0	11	0	1	31.8	235	90	0	19.84
622	1	0	0	0.6	0	0	0		1	32.4	155	90	0	19.42
623	1	1	0	4.5	23	0	14	0	1	16.8	275	80	0	18.43
624	2	1	0	3.2	18	0	11	0	1	16.6	295	90	0	19.12
625	1	1	1	8.5	13	1	4	2	3	51.4	300	90	0	19.06
626	2	1	1	4.6	13	1	4	2	3	68.2	230	100	0	19.38
627	1	1	0	4.5	37	0	30	0	1	25.4	328	80	0	18.23
628	1	1	0	3.4	13	0	4	0	1		294	100	0	17.48
629	2	0	1	3.7	17	1	4	4	3		475	70	0	13.9
630	2	1	0	4	0	99	0		4	248.3	180	80	0	18.69
631	1	0	0	1.8	23	0	23	0	1	18.4	235	80	0	12.94
632	1	0	0	0	0	99	0		1	12.8	145	90	0	14.98
633	1	1	0	4.8	22	0	18	0	1	20.3	302	90	0	17.28
634	1	1	0	3.3	30	0	18	0	1		193	90	0	17.31
635	2	1	1	4.8	0	0	0		1		175	80	1	8.44
636	1	0	0	5.5	23	0	30	0	1	177.3	465	70	0	17.48
637	1	1	0	3.2	25	0	22	0	1	23.5	335	100	0	17.74
638	1	1	0	5.2	30	0	12	0	1		250	100	0	12.06
639	1	0	1	5.5	10	0	9	0	3	12.3	205	80	0	16.59
640	2	1	0	8	26	0	22	0	1	51.1	369	80	0	15.21
641	2	0	0	6	40	0	0		3	51.4	125	90	1	6.6
642	2	0	0	5.5	14	0	15	0	1	19.3	215	80	0	15.93
643	1	0	1	4.5	20	0	19	0	1	20.9	360	100	0	13.86
644	2	1	1	3	10	1	9	2	3	110.5	275	100	1	6.44
645	1	1	0	4.2	13	0	10	0	1	46.1	357	90	0	16.36
646	2	1	1	2.7	16	0	3	1	4	685.7	265	90	1	14.13
647	1	0	0	4.5	61	0	32	0	1		290	100	0	15.41
648	1	1	0	2.5	50	0	20	0	1		775	100	1	0.99
649	1	0	0	0.6	0	99	0		1	13.9	125	100	0	13.86
650	2	1	0	8.5	15	0	46	0	2	26.2	350	100	0	15.41
651	2	1	1	3.9	0	99	0		1	115.5	70	100	1	12.32
652	2	1	0	3	0	99	0		3	28.7	195	80	1	5.45
653	2	1	1	8.5	12	1	13	2	3	53.1	215	100	1	12.91
654	2	1	1	7.5	15	1	43	5	3	23.8	355	90	0	15.24
655	1	1	0	5.5	34	0	27	0	1	48.9	415	100	0	8.51
656	1	0	0	4	12	0	6	0	1	11.5	506	90	0	13.7
657	1	0	0	2	15	0	10	0	1	22.8	360	90	0	14.13
658	99	1	1	3.5	17	1	15	0	3	59.1	200	90	0	14.85
659	1	0	0	5.2	12	0	6	0	1	67.1	275	100	0	12.88
660	1	0	0	4.5	18	0	7	0	1	17.9	554	90	0	14.69
661	1	0	99	3.5	0	99	0		1	13.2	186	90	0	14.32
662	1	0	1	1.5	31	1	13	3	3	20	425	90	0	14.29
663	2	0	1	6.5	17	0	7	0	1	17.3	593	90	0	14.06
664	2	1	1	6.5	11	1	18	2	4	43.1	462	90	0	13.67
665	1	0	0	4.5	25	0	10	0	1		480	100	0	11.7
666	2	1	1	13.5	21	0	5	0	1	38.1	310	100	0	10.09
667	2	0	0	5.8	16	1	3	1	3	56.6	567	80	0	12.22
668	1	1	0	1.7	0	99	0		1	152.6	644	80	0	12.68
669	1	1	1	5	15	1	23	2	3	177.8	396	100	0	13.11
670	1	0	0	5	16	0	9	0	1	88.3	505	100	0	13.4
671	1	0	0	7	23	0	35	0	1	27.4	405	100	0	13.17
672	1	0	99	2.5	11	0	19	0	1	13.4	506	80	0	12.94
673	1	0	0	2.5	0	99	0		1		216	90	0	12.88
674	1	1	1	7.8	11	0	14	0	2	19.2	418	80	0	12.75
675	1	1	0	4.5	24	0	15	0	1	57.9	614	100	0	12.78
676	1	1	0	2.5	0	99	0		1	13.6	212	90	1	11.1
677	1	0	0	6.5	21	99	12	0	1		652	90	0	4.9
678	1	0	1	5	17	0	18	0	1		454	90	0	12.52
679	99	99	99		13	99	4	0	2	21.4	681	90	0	12.25
680	2	1	1	4	18	0	3	0	1	15.7	430	80	0	11.33
681	99	1	1	3	0	99	0		1	14.1	278	80	0	12.22
682	1	1	0	5.6	31	0	0		1	13	648	90	0	10.35
683	1	0	0	6.8	21	0	12	0	1	17.3	475	100	0	11.76
684	2	1	1	6.7	11	0	14	0	3	20.9	455	100	0	11.1
685	1	1	1	3.7	13	0	12	0	1	33.6	460	100	0	11.5
686	1	0	1	3.8	18	0	4	0	1	29.6	448	90	0	10.22
687	1	1	1	6.5	19	1	17	1	4	497.6	561	70	1	1.18
688	2	0	0	3	0	99	0		1	9.2	202	100	0	9.2
689	1	0	0	5.5	28	1	8	2	3	9.1	411	90	0	9.79
690	1	0	0	2.8	31	0	20	0	1	6.5	437	90	0	10.38
691	1	0	0	0.2	0	99	0		1		237	100	0	9.95
692	1	0	0	1.2	28	1	26	0	3	14.9	421	100	1	1.54
693	1	0	0	3.3	17	99	15	0	1	28.6	447	100	0	9.43
694	1	1	1	3.5	0	99	0		1	56.8	255	90	1	9.63
695	2	1	1	8.8	40	1	8	5	3		400	100	0	9.99
696	1	0	0	1.7	0	99	0		1	19.6	252	100	0	3.52
697	1	0	0	6.2	0	99	0		1	33.2	264	80	0	9
698	1	0	0	3.1	0	99	0		1		273	90	0	10.12
699	99	0	1	9.8	0	99	0		4	596.7	275	80	1	5.78
700	2	1	0	4.5	20	0	28	0	1	9.3	477	90	0	8.25
701	1	0	0	3.9	27	0	16	0	1	11	516	90	0	9.17
702	1	1	1	5.3	7	0	0	0	3		334	80	0	7.79
703	1	0	0	1	0	99	0		1	58.5	181	100	0	8.54
